# Supplementary material for: Using machine learning to speed up manual image annotation: application to a 3D imaging protocol for measuring single cell gene expression in the developing C. elegans embryo
Source: BMC Bioinformatics. 2010 Feb 11;11:84. doi: 10.1186/1471-2105-11-84 (PMC2838868; doi:10.1186/1471-2105-11-84)
Supplement: Additional file 1 — Features, feature groups and AUC scores. The set of 82 features that are originally considered for the SVM classifier. The feature names and the group numbers are tabulated. Features are sorted with respect to their AUC scores and the ones that have zero AUC scores are then excluded from the classifier. [file 1471-2105-11-84-S1.XLS]

## Sheet: sorted_auc_values
Index	Description	Feature Group		Feature index	AUC Score
Feature 1	time index	1		8	0.885736
Feature 2	age of parent	2		13	0.775118
Feature 3	age of child 1	2		62	0.749973
Feature 4	age of child 2	2		3	0.722369
Feature 5	diameter of parent	3		59	0.707576
Feature 6	diameter of child 1	3		4	0.70688
Feature 7	diameter of child 2	3		2	0.701318
Feature 8	distance from parent to child 1	4		24	0.696697
Feature 9	distance from parent to child 2	4		60	0.688928
Feature 10	distance of movement for child 1 from t+1 to t+2	4		14	0.685228
Feature 11	distance of movement for child 2 from t+1 to t+2	4		54	0.685126
Feature 12	distance between children at t+1	4		21	0.684814
Feature 13	distance between children at t+2	4		69	0.681906
Feature 14	distance from the nearest neighbor of parent to child 1	4		66	0.680963
Feature 15	distance from the second nearest neighbor of parent to child 1	4		27	0.678969
Feature 16	distance from the third nearest neighbor of parent to child 1	4		61	0.6777
Feature 17	distance from the nearest neighbor of parent to child 2	4		12	0.671169
Feature 18	distance from the second nearest neighbor of parent to child 2	4		15	0.669554
Feature 19	distance from the third nearest neighbor of parent to child 2	4		16	0.665266
Feature 20	normalized nucleus support of parent at the plane closest to the centroid (z=z0)	5		1	0.651334
Feature 21	normalized nucleus support of child 1 at the plane closest to the centroid (z=z1)	5		71	0.648722
Feature 22	normalized nucleus support of child 2 at the plane closest to the centroid (z=z2)	5		73	0.648328
Feature 23	normalized nucleus support of parent at z = z0 - 1	5		11	0.641433
Feature 24	normalized nucleus support of child 1 at z = z1 - 1	5		9	0.636541
Feature 25	normalized nucleus support of child 2 at z = z2 - 1	5		28	0.628633
Feature 26	normalized nucleus support of parent at z = z0 + 1	5		10	0.624019
Feature 27	normalized nucleus support of child 1 at z = z1 + 1	5		6	0.612026
Feature 28	normalized nucleus support of child 2 at z = z2 + 1	5		55	0.603377
Feature 29	normalized nucleus support of parent at z = z0 - 2	5		57	0.590092
Feature 30	normalized nucleus support of child 1 at z = z1 - 2	5		22	0.587181
Feature 31	normalized nucleus support of child 2 at z = z2 - 2	5		65	0.585421
Feature 32	normalized nucleus support of parent at z = z0 + 2	5		25	0.58396
Feature 33	normalized nucleus support of child 1 at z = z1 + 2	5		67	0.581235
Feature 34	normalized nucleus support of child 2 at z = z2 + 2	5		17	0.578464
Feature 35	normalized nucleus support of parent at z = z0 - 3	5		18	0.577164
Feature 36	normalized nucleus support of child 1 at z = z1 - 3	5		19	0.570728
Feature 37	normalized nucleus support of child 2 at z = z2 - 3	5		29	0.565428
Feature 38	normalized nucleus support of parent at z = z0 + 3	5		68	0.559907
Feature 39	normalized nucleus support of child 1 at z = z1 + 3	5		58	0.554376
Feature 40	normalized nucleus support of child 2 at z = z2 + 3	5		78	0.551351
Feature 41	normalized nucleus support of parent at z = z0 - 4	5		75	0.550447
Feature 42	normalized nucleus support of child 1 at z = z1 - 4	5		23	0.547536
Feature 43	normalized nucleus support of child 2 at z = z2 - 4	5		56	0.542692
Feature 44	normalized nucleus support of parent at z = z0 + 4	5		81	0.541953
Feature 45	normalized nucleus support of child 1 at z = z1 + 4	5		63	0.53884
Feature 46	normalized nucleus support of child 2 at z = z2 + 4	5		31	0.537838
Feature 47	normalized nucleus support of parent at z = z0 - 5	5		70	0.537738
Feature 48	normalized nucleus support of child 1 at z = z1 - 5	5		53	0.536917
Feature 49	normalized nucleus support of child 2 at z = z2 - 5	5		34	0.536369
Feature 50	normalized nucleus support of parent at z = z0 + 5	5		20	0.534901
Feature 51	normalized nucleus support of child 1 at z = z1 + 5	5		26	0.534076
Feature 52	normalized nucleus support of child 2 at z = z2 + 5	5		72	0.533612
Feature 53	average of the normalized nucleus supports of parent	5		32	0.529284
Feature 54	average of the normalized nucleus supports of child 1	5		80	0.527773
Feature 55	average of the normalized nucleus supports of child 2	5		7	0.522697
Feature 56	standard deviation of the normalized nucleus supports of parent	5		74	0.522084
Feature 57	standard deviation of the normalized nucleus supports of child 1	5		64	0.521544
Feature 58	standard deviation of the normalized nucleus supports of child 2	5		5	0.52065
Feature 59	distance from parent to nearest neighbor of parent	4		30	0.520178
Feature 60	distance from parent to the second nearest neighbor of parent	4		77	0.519794
Feature 61	distance from parent to the third nearest neighbor of parent	4		33	0.517578
Feature 62	cosine of the angle between (parent to child 1) and (parent to child 2)	6		76	0.514577
Feature 63	cosine of the angle between (grand parent to parent) and (parent to child 1)	6		79	0.510782
Feature 64	cosine of the angle between (grand parent to parent) and (parent to child 2)	6		39	0.504977
Feature 65	cosine of the angle between (child 1 at t+1 to child 1 at t+2) and (parent to child 1 at t+1)	6		38	0.504233
Feature 66	cosine of the angle between (child 2 at t+1 to child 2 at t+2) and (parent to child 2 at t+1)	6		82	0.502183
Feature 67	GFP signal intensity of grandparent	7		36	0.501382
Feature 68	GFP signal intensity of parent	7		35	0.501382
Feature 69	GFP signal intensity of child 1 at t+1	7		44	0.500295
Feature 70	GFP signal intensity of child 2 at t+1	7		40	0.500236
Feature 71	GFP signal intensity of child 1 at t+2	7		52	0
Feature 72	GFP signal intensity of child 2 at t+2	7		51	0
Feature 73	number of nuclei at the current time point	8		50	0
Feature 74	x coordinate of the centroid of parent	9		49	0
Feature 75	y coordinate of the centroid of parent	9		48	0
Feature 76	z coordinate of the centroid of parent	9		47	0
Feature 77	x coordinate of the centroid of child 1	9		46	0
Feature 78	y coordinate of the centroid of child 1	9		45	0
Feature 79	z coordinate of the centroid of child 1	9		43	0
Feature 80	x coordinate of the centroid of child 2	9		42	0
Feature 81	y coordinate of the centroid of child 2	9		41	0
Feature 82	z coordinate of the centroid of child 2	9		37	0
child 1	The child that is closer to parent
child 2	The child that is farther to parent
